# Supplementary material for: An early relapse prediction model based on pathological features following neoadjuvant immunotherapy for hepatocellular carcinoma
Source: Oncologist. 2025 Nov 10;31(1):oyaf368. doi: 10.1093/oncolo/oyaf368 (PMC12771520; doi:10.1093/oncolo/oyaf368)
Supplement: oyaf368_Supplementary_Data [file oyaf368_supplementary_data.zip]

Archive with 9 entries (9 files):
- Supplemental Table 2.docx
- Supplemental Table 3.docx
- Supplemental Figure 1.tif
- Supplemental Figure 2.tif
- Supplemental Material 3.pdf
- Supplemental Figure Legends.docx
- Supplemental Material 1.docx
- Supplemental Material 2.docx
- Supplemental Table 1.docx
